# Supplementary material for: The Role of FveAFB5 in Auxin-Mediated Responses and Growth in Strawberries
Source: Plants (Basel). 2024 Apr 19;13(8):1142. doi: 10.3390/plants13081142 (PMC11055006; doi:10.3390/plants13081142)
Supplement: Supplementary file 1 [file plants-13-01142-s001.zip]

Archive with 2 entries (2 files):
- plants-2930593-supplementary.pdf
- Supplementary Table Sets.xlsx
